# Supplementary material for: Repurposing of KLF5 activates a cell cycle signature during the progression from a precursor state to oesophageal adenocarcinoma
Source: eLife. 2020 Sep 3;9:e57189. doi: 10.7554/eLife.57189 (PMC7544504; doi:10.7554/eLife.57189)
Supplement: Source code 1. [file elife-57189-code1.zip]

Archive with 1 entries (1 files):
- Fragment_length_script.txt
