# Supplementary material for: Repurposing of KLF5 activates a cell cycle signature during the progression from a precursor state to oesophageal adenocarcinoma
Source: eLife. 2020 Sep 3;9:e57189. doi: 10.7554/eLife.57189 (PMC7544504; doi:10.7554/eLife.57189)
Supplement: Source code 1. [file elife-57189-code1.zip › Fragment_length_script.txt]

###################################################################################

# Plot the histogram of the 9th column of sam files from a pair end sequencing,

# ignoring framents larger than 1500 bp.

#

# usage:

#     python Fragment_length_density_plot.py <bam_files> <labels> <out_prefix>

# 

# output:

#     out_prefix_histogram.pdf

#   and

#     out_prefix_log_scale.pdf

#

# example:

#     python Fragment_length_density_plot.py control.bam treatment.bam Control Treatment density_plot

# 

# it will generate two files:

# density_plot_histogram.png and density_plot_log_scale.png

# 

# The fragment length info. from the two bam input files

#   will be plotted in the same figure.

#

#

##################################################################################


import sys

import matplotlib

matplotlib.use("Agg")

import matplotlib.pyplot as plt

import numpy as np

import pysam


d = len(sys.argv)/2


files = sys.argv[int(1):int(d)]

labels = sys.argv[int(d):int(-1)]

prefix = sys.argv[-1]

colour = ['c', 'm', 'y', 'k','r', 'g', 'b',]


bins = np.linspace(0, 1000, 1001)

data = np.empty((len(files), 2, 1000))


frags = []


for i,j in enumerate(files):

    frags.append([])

    bam = pysam.Samfile(j, 'rb')

    for read in bam:

        if bam.getrname(read.tid)!="chrM" and read.tlen>0 and read.tlen<1000:

            frags[i].append(read.tlen)

    bam.close()

    hist, b = np.histogram(frags[i], bins, density=True)

    data[i][0] = (b[1:]+b[:-1])/2

    data[i][1] = hist


for i,j in enumerate(data):

    xs, ys = j

    plt.plot(xs, ys, colour[i]+'-', label=labels[i], alpha=0.7)


plt.xticks(range(0,1000,200))

plt.xlim(0,1000)

plt.xlabel('Fragment length (bp)')

plt.ylabel('Density')

plt.legend()

plt.savefig(prefix+"_histogram.pdf")


plt.clf()

ymax = 0


for i,j in enumerate(data):

    xs, ys = j

    if max(ys) > ymax:

        ymax = max(ys)

    plt.plot(xs, ys, colour[i]+'-', label=labels[i], alpha=0.7)


plt.xticks(range(0,1000,200))

plt.xlim(0,1000)

plt.yscale('log')

plt.ylim(ymax/10000., ymax+0.05)

plt.xlabel('Fragment length (bp)')

plt.ylabel('Density')

plt.legend()

plt.savefig(prefix+"_log_scale.pdf")
